# Supplementary material for: Transactivation of Human Endogenous Retroviruses by Viruses
Source: Viruses. 2024 Oct 22;16(11):1649. doi: 10.3390/v16111649 (PMC11599155; doi:10.3390/v16111649)
Supplement: Supplementary file 1 [file viruses-16-01649-s001.zip]

Archive with 1 entries (1 files):
- viruses-3180257-supplementary.pdf
